# Supplementary material for: Competition between antagonistic complement factors for a single protein on N. meningitidis rules disease susceptibility
Source: eLife. 2014 Dec 23;3:e04008. doi: 10.7554/eLife.04008 (PMC4273445; doi:10.7554/eLife.04008)
Supplement: Figure 4—source data 1. — DOI: http://dx.doi.org/10.7554/eLife.04008.010 [file elife04008s001.xlsx]

## Sheet: mutants key
	Numbering according to Uniprot Q9JXV4 – Neisseria meningitidis serogroup B (strain MC58)
		equivalent residue
	V1 Mutation to Ala	V2	V3
	Lys92	Lys	Lys
	His248	His	His
	Leu171	Val	Val
	Gln103	Gln	Asp
	Ser104	Ser	Ser
	Arg106	Arg	Pro
	Lys107	Lys	Gln
	Asn108	Asn	Asn
	Glu109	Glu	Gly
	Arg145	Arg	Gln
	Ile147	Ile	Ile
	Val149	Val	Val
	Asp150	Asp	Asp
	Ile154	Ile	Ile
	Leu156	Leu	Leu
	Glu157	Glu	Ala to Glu
	Phe174	Leu	Leu
	Ile179	Ile	Ile
	Gln180	Asn	Asn
	Asp181	Asn - Not Made	Asn - Not Made
	Ser182	Pro	Pro
	Glu183	Asp	Asp
	His184	Lys	Lys
	Ser185	Ile	Thr
	Lys191	Gln	Gln
	Gln193	Ser	Ser
	Phe194	Phe	Phe
	Arg195	Leu	Leu
	Ile196	Val	Val
	Ile199 Not Made	Leu	Leu
	His203	His	His
	Asp262	Glu	Glu
	Lys264	Lys	Lys
	Pro265	Ala to Pro	Ala to Pro
	Asp266	Asp - Not Made	Asp - Not Made
	Gly267 Not Made	Glu	Glu
	Lys268	Lys	Lys
	Val272	Val	Val
	Ile273	Ile	Ile
	Ser274	Leu	Leu
	Glu283 Not Made	Glu	Glu
	Ser286	Thr	Thr
	Ser288	His	His
	Leu289	Leu - Not Made	Leu
	Phe292	Phe	Phe
	Ser302	Ser	Ser
	Glu304 Not Made	Thr	Thr
	Lys306	Lys - Not Made	Lys
	Ile311	Val	Val
	His313	Glu	Glu

## Sheet: V1 KD
		V1 KD
		CFHR3(1,2)	fH6,7
	V1 WT	8.45e-08	3.08E-09
		1.09e-07	2.49e-09
	V1 Mutation to Ala
	Lys92	7.19e-08	4.4e-09
	His248	8.25e-08	3.36e-09
	Leu171	7.24e-07	7.45e-09
	Gln103	6.53e-05	7.03e-09
	Ser104	3.82e-07	9.78e-09
	Arg106	1.53e-24	0.00014
	Lys107	1.74e-07	9.59e-09
	Asn108	9.07e-08	3.73e-09
	Glu109	2.79e-08	2.93e-09
	Arg145	0.000731	1.41e-05
	Ile147	1.74e-07	1.73e-08
	Val149	6.54e-06	9.28e-09
	Asp150	1.18e-07	6.11e-09
	Ile154	1.47e-07	7.69e-09
	Leu156	3.11e-07	6.05e-08
	Glu157	1.4e-05	2.07e-08
	Phe174	3.38e-07	3.21e-09
	Ile179	1.27e-06	8.06e-09
	Gln180	0.000143	6.48e-09
	Asp181	5.25e-08	4.14e-09
	Ser182	8.37e-08	4.35e-09
	Glu183	8.1e-08	7.02e-09
	His184	1.18e-07	9.27e-09
	Ser185	7.85e-08	3.09e-09
		CFHR3(1,2)	fH6,7
	V1 WT	5.45e-08	2.91e-09
		6.77e-08	2.74e-09
		1.05e-07	3.17e-09
	V1 Mutation to Ala
	Lys191	9.1e-08	6.4e-09
	Gln193	1.58e-07	6.66e-09
	Phe194	1.6e-07	5.04e-09
	Arg195	1.37e-11	2.75e-19
	Ile196	3.52e-08	1.07e-09
	Ile199 Not Made
	His203	3.26e-08	1.8e-09
	Asp262	8.92e-08	6.54e-09
	Lys264	5.89e-07	1.23e-08
	Pro265	1.3e-07	3.62e-09
	Asp266	8.26e-08	3.34e-09
	Gly267 Not Made
	Lys268	4.3e-08	3.53e-09
	Val272	Not determined
	Ile273	0.000186	5.06e-09
	Ser274	4.35e-08	1.13e-08
	Glu283 Not Made
	Ser286	9.36e-08	1.13e-08
	Ser288	5.75e-08	2.87e-09
	Leu289	1.84e-08	1.44e-09
	Phe292	0.000225	6.8e-09
	Ser302	1.72e-08	5.92e-10
	Glu304 Not Made
	Lys306	5.77e-08	2.94e-09
	Ile311	7.51e-25	3.38e-11
	His313	5.05e-08	2.35e-08

## Sheet: V2 KD
			V2 KD
			CFHR3(1,2)	fH6,7
		V2 WT	1.81e-09	2.61e-09
			1.89e-09	1.71e-09
	V1 Mutation to Ala	V2
	Lys92	Lys	3.06e-09	2.73e-09
	His248	His	3.56e-09	1.92e-09
	Leu171	Val	9.81e-09	4.59e-09
	Gln103	Gln	4.01e-09	6.01e-09
	Ser104	Ser	4.91e-09	2.52e-09
	Arg106	Arg	5.26e-09	5.99e-09
	Lys107	Lys	4.47e-09	3.06e-09
	Asn108	Asn	4.26e-09	3.82e-09
	Glu109	Glu	4.62e-09	2.34e-09
	Arg145	Arg	2.88e-09	4.08e-10
	Ile147	Ile	8.22e-09	3.58e-09
	Val149	Val	5.82e-09	6.9e-09
	Asp150	Asp	3.64e-09	3.24e-09
	Ile154	Ile	1.48e-08	2.58e-08
	Leu156	Leu	7.54e-09	4.7e-09
	Glu157	Glu	2.74e-09	4.01e-10
	Phe174	Leu	3.44e-09	1.57e-10
	Ile179	Ile	7.84e-09	1.2e-08
	Gln180	Asn	5.87e-09	6.21e-09
	Asp181	Asn - Not Made
	Ser182	Pro	5.84e-09	7.98e-09
	Glu183	Asp	4.45e-09	4.29e-09
	His184	Lys	3.13e-09	3.15e-09
	Ser185	Ile	6.48e-09	1.33e-08
	Lys191	Gln	2.85e-09	3.02e-09
			CFHR3(1,2)	fH6,7
		V2 WT	1.66e-09	1.15e-09
			2.15e-09	1.46e-09
	V1 Mutation to Ala
	Gln193	Ser	3.38e-09	3.95e-09
	Phe194	Phe	1.08e-09	7.95e-63
	Arg195	Leu	0.000479	3.36
	Ile196	Val	2.54e-05	4e-08
	Ile199 Not Made	Leu	1.12e-08	8.97e-09
	His203	His	3.81e-09	4.59e-09
	Asp262	Glu	5.43e-09	4.31e-09
	Lys264	Lys	3.02e-08	1.67e-08
	Pro265	Ala to Pro	4.12e-09	3.7e-09
	Asp266	Asp - Not Made
	Gly267 Not Made	Glu	2.13e-09	1.63e-09
	Lys268	Lys	3.25e-09	3.28e-09
	Val272	Val	6.35e-08	0.000678
	Ile273	Ile	6.05e-10	2.31e-10
	Ser274	Leu	1.78e-08	2.39e-08
	Glu283 Not Made	Glu	2.26e-08	1.97e-07
	Ser286	Thr	0.00105	9.58e-14
	Ser288	His	7.63e-09	6.77e-09
	Leu289	Leu - Not Made
	Phe292	Phe	1.94e-08	7.43e-05
	Ser302	Ser	6.3e-09	8.39e-09
	Glu304 Not Made	Thr	1.63e-08	1.92e-08
	Lys306	Lys - Not Made
	Ile311	Val	9.68e-09	6.07e-09
	His313	Glu	7.23e-10	7.03e-29

## Sheet: V3 KD
			V3 KD
			CFHR3(1,2)	fH6,7
		V3 WT	3.37e-09	2.39e-09
			3.32e-09	2.45e-09
			3.69e-09	2.57e-09
			3.76e-09	2.52e-09
	V1 Mutation to Ala	V3
	Lys92	Lys	3.39e-09	2.67e-09
	His248	His	3.61e-09	2.97e-09
	Leu171	Val	3.81e-09	3.07e-09
	Gln103	Asp	2.81e-09	2.7e-09
	Ser104	Ser	7.19e-09	8.99e-09
	Arg106	Pro	4.59e-11	1.81e-21
	Lys107	Gln	2.53e-08	4.64e-08
	Asn108	Asn	3.21e-09	3.71e-09
	Glu109	Gly	1.96e-09	2.82e-09
	Arg145	Gln	4.34e-10	6.21e-10
	Ile147	Ile	1.79e-08	3.36e-08
	Val149	Val	8.28e-09	6.81e-09
	Asp150	Asp	3.77e-09	4.4e-09
	Ile154	Ile	1.37e-08	1.43e-08
	Leu156	Leu	5.19e-08	2.88e-08
	Glu157	Ala to Glu	4.35e-09	3.75e-08
	Phe174	Leu	4.78e-09	4.8e-09
	Ile179	Ile	6.98e-09	9.91e-09
	Gln180	Asn	7.86e-09	8.49e-09
	Asp181	Asn - Not Made
	Ser182	Pro	3.24e-09	3.06e-09
	Glu183	Asp	4.88e-09	5.96e-09
	His184	Lys	3.05e-09	2.76e-09
	Ser185	Thr	3.76e-09	4.42e-09
	Lys191	Gln	3.05e-09	2.43e-09
			CFHR3(1,2)	fH6,7
		V3 WT	3.67e-09	2.54e-09
			3.58e-09	2.48e-09
			4.84e-09	3.26e-09
	V1 Mutation to Ala	V3
	Gln193	Ser	3.03e-09	4.14e-09
	Phe194	Phe	5.15e-09	4.25e-09
	Arg195	Leu	1.76e-09	1.46e-15
	Ile196	Val	1.48e-08	1.16e-08
	Ile199 Not Made	Leu	3.46e-08	2.58e-08
	His203	His	3.47e-09	2.33e-09
	Asp262	Glu	6.86e-09	6.4e-09
	Lys264	Lys	2.92e-08	2.11e-08
	Pro265	Ala to Pro	4.82e-09	3.76e-09
	Asp266	Asp - Not Made
	Gly267 Not Made	Glu	2.57e-09	1.45e-09
	Lys268	Lys	3.2e-09	2.61e-09
	Val272	Val	4.2e-08	2.53e-08
	Ile273	Ile	2.92e-10	2.01e-10
	Ser274	Leu	2.03e-08	1.85e-08
	Glu283 Not Made	Glu	2.06e-08	1.19e-08
	Ser286	Thr	3.31e-08	1.03e-05
	Ser288	His	9.65e-09	7.66e-09
	Leu289	Leu	1.18e-09	1.29e-09
	Phe292	Phe	2.91e-09	1.97e-09
	Ser302	Ser	7.64e-09	6.18e-09
	Glu304 Not Made	Thr	1.75e-08	1.17e-08
	Lys306	Lys	9.34e-09	1.07e-08
	Ile311	Val	3.63e-08	3.03e-08
	His313	Glu	1.63e-09	9.17e-11

## Sheet: Natural Var'ts
		Natural Variants KD			ratio fh67:cfhr3	ratio cfhr3:fh67		average for background	stdev for background
		CFHR3(1,2)	fH6,7
	V3 WT	4.08e-09	2.74e-09
		4e-09	2.46e-09
	Natural Variant
	1.P1	5.94e-08	3.56e-09		0.0599327	16.6854		8.91206	4.59126
	1.P292	3.14e-08	7.74e-09		0.246497	4.05685
	1.P276	3.79e-08	8.9e-09		0.234828	4.25843
	1.P15	5.64e-08	1.17e-08		0.207447	4.82051
	1.P13	5.43e-08	1.07e-08		0.197053	5.07477
	1.P249	3.23e-08	5.36e-09		0.165944	6.02612
	1.P37	7.52e-09	1.11e-09		0.147606	6.77477
	1.P78	8e-08	1.05e-08		0.13125	7.61905
	1.P10	1.19e-07	1.52e-08		0.127731	7.82895
	1.P9	4.11e-08	4.87e-09		0.118491	8.43943
	1.P74	5.69e-08	5.14e-09		0.0903339	11.07
	1.P5	5.52e-08	4.8e-09		0.0869565	11.5
	1.P61	2.64e-08	2.28e-09		0.0863636	11.5789
	1.P4	7.5e-08	3.94e-09		0.0525333	19.0355
	2.P22	2.58e-09	2.13e-09		0.825581	1.21127		1.8165	1.4435
	2.P19	2.11e-09	1.91e-09		0.905213	1.10471
	2.P16	3.74e-09	3.46e-09		0.925134	1.08092
	2.P23	1.7e-09	1.99e-09		1.17059	0.854271
	2.P25	1.61e-09	3.46e-10		0.214907	4.65318
	2.P21	3.73e-09	1.87e-09		0.50134	1.99465
	3.P28	4.25e-09	3.17e-09		0.745882	1.34069		2.35068	0.954196
	3.P45	7.79e-10	2.27e-10		0.291399	3.43172
	3.P47	1.64e-09	5.14e-10		0.313415	3.19066
	3.P30	2.93e-09	1.97e-09		0.672355	1.48731
	3.P84	6.08e-09	2.64e-09		0.434211	2.30303
